# Supplementary material for: Investigation of Reference Genes in Vibrio parahaemolyticus for Gene Expression Analysis Using Quantitative RT-PCR
Source: PLoS One. 2015 Dec 11;10(12):e0144362. doi: 10.1371/journal.pone.0144362 (PMC4676679; doi:10.1371/journal.pone.0144362)
Supplement: S1 Table — (XLSX) [file pone.0144362.s002.xlsx]

## Sheet: fig1A
	ATCC17802													ATCC33846													ATCC33847													F13
	15℃			25℃			37℃			42℃				15℃			25℃			37℃			42℃				15℃			25℃			37℃			42℃				15℃			25℃			37℃			42℃
16S rRNA	8.7647	8.8213	8.9072	8.3875	8.3237	8.336	8.5845	8.3593	8.3964	8.5639	8.6516	8.7435		9.901	9.8649	9.8468	8.8918	8.9036	8.9115	8.2057	8.3249	8.2944	8.6743	8.668	8.3378		8.788	8.7914	8.8779	8.879	8.6042	8.6833	8.6098	8.5439	8.5605	9.9023	9.5457	9.9138		9.8205	9.7551	9.8058	8.6188	8.5099	8.6853	9.1856	9.1964	8.9235	9.2388
gapdh	16.456	16.315	16.2644	19.0254	18.9986	19.0722	20.1143	20.0429	20.0787	19.2789	19.258	19.2218		16.1634	16.1413	16.2017	18.4217	18.506	18.5112	18.7114	18.6969	18.7718	20.9719	21.1982	21.348		18.8801	18.8686	18.9168	19.6839	19.6545	19.6047	22.3237	22.3197	22.367	21.4467	21.5865	21.6627		17.6946	17.6282	17.718	17.0559	17.014	17.0667	20.5441	20.8189	20.5462	19.5191
pvsA	25.9429	25.9584	25.9447	24.9504	25.0086	25.2858	26.0662	26.1785	26.2808	27.2461	27.0872	27.3061		28.3148	28.377	28.3325	27.9274	27.882	27.9308	29.7482	29.7246	29.7699	29.1964	28.5984	28.1368		28.7475	28.7738	28.8865	28.945	28.9385	28.8775	30.5904	30.6365	30.5562	30.8928	29.8055	29.2399		27.7403	27.7374	27.9393	26.9538	26.9082	26.9313	26.2114	26.2984	26.6372	28.6285
pvuA	25.9245	25.9909	26.1503	25.6196	25.6259	25.5747	25.8803	25.8989	25.9358	27.5806	27.5364	27.6468		27.4026	27.323	27.4186	27.1591	27.0756	27.156	28.1107	27.9811	28.0978	27.0361	26.9317	26.6235		28.2425	27.8969	27.9377	26.7113	26.8377	26.6378	28.5229	28.6118	28.5723	28.4351	28.5076	28.695		26.911	26.9243	26.9496	26.5576	26.5585	26.4203	24.4503	24.4195	24.9735	28.5688
recA	21.341	21.3439	21.3672	21.3195	21.3217	21.3915	20.7168	20.5535	20.6287	22.3126	22.4146	22.4383		21.8662	21.8259	21.9021	22.6594	22.6998	22.6695	23.2108	23.2004	23.1181	23.261	22.9734	23.0437		22.9108	22.9078	22.9402	21.8279	21.8156	21.9058	24.4121	24.562	24.6401	24.0005	24.1144	23.9163		21.6995	21.5884	21.6253	21.2314	21.1701	21.2969	21.8532	22.8271	22.5975	21.734
rpoS	16.3488	16.2658	16.3131	16.9833	16.978	16.978	19.0327	19.0458	19.0233	19.9287	19.9061	19.9909		19.7413	19.783	19.8539	19.6571	19.6601	19.6449	22.9015	22.9584	22.96	23.2401	22.948	22.9061		19.9718	19.9632	19.9431	18.7532	18.743	18.9038	23.9266	23.8927	23.8703	23.3416	23.1677	23.929		16.862	16.9005	16.9378	17.4033	17.3905	17.3302	19.9353	19.7516	19.9399	21.4647
Fig. 1A data. Expression levels of reference genes. A: Expression of reference genes for 5 V. parahaemolyticus strains.
All data were the qRT-PCR CT value
PS: This file contains the minimal dataset and there is no ethical restrictions or other privacy protections prevent the publication of the data.
[truncated: 14 more columns]

## Sheet: fig1B
	15℃																25℃																37℃																42℃
	ATCC17802			ATCC33846			ATCC33847			F13			O3:K6				ATCC17802			ATCC33846			ATCC33847			F13			O3:K6				ATCC17802			ATCC33846			ATCC33847			F13			O3:K6				ATCC17802
16S rRNA	8.7647	8.8213	8.9072	9.901	9.9054	9.8649	8.788	8.7914	8.8779	9.8205	9.7551	9.8058	8.4293	8.4877	8.4102		8.3875	8.3237	8.336	8.8918	8.9036	8.9115	8.879	8.6042	8.6833	8.6188	8.5099	8.6853	8.2764	8.1933	8.149		8.5845	8.3593	8.3964	8.1813	8.2057	8.2944	8.6098	8.5439	8.5605	9.1856	9.1964	8.9235	8.2746	8.4067	8.3524		8.5639
gapdh	16.456	16.315	16.5455	16.1634	16.1413	16.2017	19.0276	18.8801	18.8686	17.6946	17.6282	17.718	15.7205	15.9454	16.0726		19.0254	18.9986	19.0722	18.4217	18.506	18.5112	19.6839	19.6545	19.6047	17.0559	17.014	17.0667	19.585	19.6222	19.5477		20.1291	20.1143	20.0787	18.7114	18.6969	18.7718	22.3237	22.3197	22.367	20.5441	20.8189	20.5462	21.0737	21.0984	21.0181		19.2789
pvsA	25.9429	25.9584	25.9447	28.3148	28.2807	28.3325	28.7475	28.7738	28.8865	27.8408	27.7403	27.7374	25.1078	25.3219	25.2174		25.1995	25.0086	25.1706	27.9274	27.882	27.9308	28.945	28.9385	28.8775	26.9538	26.9082	26.9313	27.7967	27.9136	28.0785		26.0662	26.1785	26.2808	29.7482	29.7246	29.7699	30.5904	30.6365	30.5562	26.2114	26.2984	26.6372	28.0339	28.1039	28.0492		27.2461
pvuA	25.9245	25.9909	26.1503	27.4026	27.323	27.4186	28.3713	28.2425	27.9377	26.911	26.9243	26.9496	24.5794	24.8119	24.8951		25.6196	25.6259	25.5747	27.1591	27.0756	27.156	26.7113	26.8377	26.6378	26.5576	26.5585	26.4203	27.3964	27.4407	27.2185		25.8989	25.9358	26.0787	28.1107	27.9811	28.0978	28.5229	28.6118	28.5723	24.4503	24.4195	24.6994	25.8765	25.9495	25.9349		27.4469
recA	21.341	21.3439	21.3672	21.8662	21.8259	21.9021	22.9108	22.9078	22.8803	21.6995	21.5884	21.6253	20.5741	20.5585	20.6158		21.3195	21.3217	21.3915	22.6594	22.6998	22.6695	21.8279	21.8156	21.9058	21.2314	21.1701	21.2969	22.0265	22.1986	22.1692		20.8704	20.7168	20.6287	23.2108	23.2004	23.1181	24.4121	24.562	24.6401	23.356	22.8271	22.5975	21.9685	21.895	21.9546		22.3126
rpoS	16.3488	16.2658	16.3131	19.7413	19.783	19.8539	19.9718	19.9632	19.9431	16.862	16.9005	16.9378	16.6998	16.7255	16.7105		16.9833	16.978	16.978	19.6571	19.6601	19.6449	18.9183	18.7532	18.9038	17.4033	17.3905	17.3302	16.9333	16.9271	16.8564		19.0327	19.0458	19.0233	22.9015	22.9584	22.96	23.9266	23.8927	23.8703	19.9353	19.7516	19.9399	21.4628	21.4513	21.536		19.9287
Fig. 1B data. Expression levels of reference genes. B: Expression of reference genes for all culture temperatures.
All data were qRT-PCR CT value
[truncated: 14 more columns]

## Sheet: fig2
	NormFinder(SD)			Delta CT (SD)			GeNorm (M value)
recA	0.301		recA	1.21		recA	0.909
pvsA	0.677		pvsA	1.32		pvsA	0.849
pvuA	0.833		pvuA	1.35		pvuA	0.849
16S rRNA	1.297		16s	1.61		16s	1.068
gapdh	1.376		gapdh	1.72		gapdh	1.334
rpoS	1.63		rpoS	1.88		rpoS	1.516
Fig. 2 data. Analysis of reference gene stability by NormFinder, Delta CT, and GeNorm.
All data of reference gene stability were obtained by NormFinder, Delta and GeNorm software, respectively.

## Sheet: fig3
	Geomean of ranking values
recA	1.57
pvsA	2
pvuA	2.28
16S rRNA	2.83
gapdh	5
rpoS	6
The data of reference gene stability were obtained by RefFinder software.
Fig. 3 data. Analysis of reference gene stability by RefFinder.
